# Supplementary material for: Prevalence and determinants of depression, anxiety, and stress among the elderly population in Bangladesh: A cross-sectional study
Source: PLoS One. 2026 Mar 20;21(3):e0345505. doi: 10.1371/journal.pone.0345505 (PMC13004408; doi:10.1371/journal.pone.0345505)
Supplement: S1 File — (CSV) [file pone.0345505.s003.csv]

Age	Sex	Religion	Region	Division	District	Educational_status	Retirement_condition	Physical_status	Occupation_before_retire	Type_occupation_before_retire	Income_before_retire	Expenditure_before_retire	Have_new_job_after_retire	Source_income_after_retire	Occupation_new	Type_occupation_new	Income_new	Expenditure_new	Occupation_non_retire	Type_occupation_non_retire	Working_year_non_retire	Income_non_retire	Expenditure_non_retire	Savings_for_future_non_retire	Want_retire_soon_non_retire	q_2.1	q_2.2_Sons	q_2.2_Daughters	q_2.3	q_2.4	q_2.5	q_2.6	q_2.7	q_2.8	q_2.9	q_3.1	q_3.2	q_3.3	q_3.4	q_3.5	q_3.6	q_3.7	q_3.8	phq_4.1	phq_4.2	phq_4.3	phq_4.4	phq_4.5	phq_4.6
60	0	0	1	0	0	3	0	1											report type	0	23	40000	60000	0	0	5	0	2	0	1	1	0	0	0	1	0	0	1	1	1	1	0	gardening, praying	1	1	1	2	1	1
65	0	0	0	1	1	0	0	0	immigrant	3	40000	20000	0	4												5	2	1	1	0	0	0	0	0	0	0	2	0	0	0	0	0	praying	3	3	0	1	1	0
65	0	0	1	0	0	2	0	0											dept staf	0	33	60000	40000	0	1	5	3	0	0	1	0	0	0	0	0	0	0	0	0	0	0	0	other business	0	0	0	1	2	1
70	0	0	0	0	0	0	0	1											business	2	40	8000	20000	0	1	8	2	0	2	0	1	0	0	0	0	0	0	0	0	0	0	1	payers	2	2	2	2	2	0
60	0	0	0	0	0	3	0	0											service	0	27	79000	40000	0	0	4	1	1	0	1	1	0	0	0	0	1	0	0	0	0	0	0	homiopathy service	0	1	1	2	0	0
71	0	0	1	2	2	0	1	2	business	2	15000	10000	0	4												4	2	0	0	1	0	0	0	0	0	1	0	0	0	0	0	1	roaming,praying	3	1	3	3	3	1
62	0	0	0	0	0	2	0	2	immigrant	3	70000	60000	0	4												4	2	0	0	1	0	0	0	0	0	0	0	0	0	0	0	0	payers,roaming	3	0	1	2	1	0
66	0	0	1	0	0	1	1	0	textile	1	50000	45000	1	3	business	2	70000	60000								5	2	0	0	1	1	0	0	0	0	1	0	0	0	0	0	0	business,praying	3	0	0	1	0	0
64	0	0	0	0	0	0	0	1											business	2	36	35000	25000	0	0	10	4	1	2	0	1	0	0	0	1	0	0	0	0	0	0	1	family time,business	3	1	0	1	2	1
62	0	0	0	0	0	1	1	1	probation officer	0	26000	35000	0	0												4	2	1	0	1	1	0	0	1	0	0	0	1	1	1	0	0	roaming,praying	3	1	1	2	1	1
61	0	0	1	2	2	0	0	0											business	2	16	12000	20000	1	0	5	1	2	0	1	1	0	0	0	1	0	0	0	1	0	0	1	family time	0	1	1	1	2	2
60	0	0	1	0	0	4	0	0											professor	0	18	100000	80000	0	1	5	2	0	0	1	1	0	0	0	0	1	0	0	0	0	0	0	family time,social working	0	0	1	1	3	0
60	0	0	0	2	2	0	0	0											business	2	30	10000	15000	0	0	8	2	5	2	0	1	0	0	0	0	0	0	0	1	1	1	2	roaming	2	1	3	2	2	1
60	0	0	0	0	0	4	0	0											teacher	0	30	50000	45000	0	1	5	2	1	1	1	1	0	0	0	0	0	0	0	0	0	0	0	praying,readig newspapers	2	0	1	0	1	0
62	1	0	0	0	0	2	1	1	teacher	1	12000	40000	0	4												4	1	1	2	1	0	0	0	0	1	0	2	0	0	1	0	0	reading novel	0	1	1	2	3	1
65	0	0	1	2	2	1	1	1	tea saler	3	15000	10000	0	4												5	2	1	2	0	0	2	2	2	2	0	2	1	1	1	1	1	praying	2	1	0	2	1	3
60	0	0	0	2	2	4	0	1											fisherman	2	30	30000	10000	1	1	5	2	1	2	0	1	0	0	0	2	0	1	1	0	1	1	2	family time	1	2	2	2	1	2
62	0	0	1	2	2	3	1	0	civillian	0	50000	60000	0	0												5	1	2	0	1	1	0	0	0	0	0	2	0	1	0	0	0	exercise	2	1	0	1	0	1
67	0	0	0	1	1	1	1	0	business	2	25000	20000	1	3	broker	2	60000	50000								5	1	2	0	1	1	0	0	1	1	1	1	1	1	1	1	1	family time, roaming	1	1	2	2	2	1
60	0	0	1	0	0	2	0	2											DBDC	0	23	110000	60000	0	1	6	3	1	1	1	1	1	0	1	0	1	0	0	1	0	0	0	gardening, using phone	2	2	3	3	3	2
60	0	0	0	0	0	4	0	1											teacher	1	28	30000	40000	0	1	6	2	1	1	0	1	0	0	0	0	1	0	1	0	0	0	0	family time,gardening	1	0	0	1	2	0
67	0	1	1	2	2	1	0	1											business	2	30	40000	20000	1	1	5	3	1	2	1	1	1	0	0	0	0	2	0	0	1	1	1	murti banano	0	1	1	2	1	0
60	1	0	1	0	0	3	1	0	teacher	1	40000	25000	0	0												5	1	2	2	1	1	0	0	0	1	0	1	0	0	1	0	1	family time	3	3	2	2	3	3
60	0	1	0	1	1	4	1	1	banker	0	80000	50000	0	0												4	2	0	2	1	1	0	1	0	0	0	2	0	0	1	1	2	tour, family time	3	2	1	2	3	2
65	0	0	1	0	0	4	1	0	agriculture officer	0	70000	50000	1	1	business	2	20000	10000								5	3	0	2	0	0	0	1	0	0	0	0	0	0	1	1	1	business	1	3	3	1	2	1
72	0	0	1	0	0	0	0	2	business	2	45000	39000	0	4												7	1	4	1	0	0	0	0	0	0	0	0	0	0	1	1	1	family time	1	0	1	2	0	1
62	0	0	0	0	0	0	0	0											business	2	45	12000	20000	0	0	6	2	2	0	0	1	0	0	0	0	0	0	0	0	0	0	1	business,family time	0	1	1	0	1	0
65	0	0	0	2	2	2	1	0	offer	0	70000	75000	1	0	buisness	2	10000	70000								7	4	1	1	1	1	0	0	0	0	1	0	0	0	0	0	0	praying	0	1	0	1	0	0
66	0	0	0	2	2	0	0	2	agriculture	3	7000	10000	0	4												3	1	0	0	1	0	0	0	0	1	0	1	1	1	0	1	2	rtaking rest ,roaming,payers	3	2	0	3	3	2
60	0	0	0	0	0	0	0	1											staf	0	40	40000	30000	0	1	4	1	3	0	1	1	0	0	0	0	1	0	0	0	0	0	0	working in mashjid, having family time	2	1	1	2	0	3
65	0	0	0	2	2	1	0	1											buisness	2	30	8000	15000	0	1	6	2	2	0	0	1	0	2	1	0	0	0	1	1	0	0	1	handling business	3	3	3	3	3	2
74	0	0	0	0	0	0	1	0	florist	0	13000	30000	0	0												7	2	2	2	0	0	0	0	0	1	0	0	0	0	0	0	0	payers,doing religious work	2	1	2	3	0	0
65	0	0	0	0	0	0	0	2											cook	0	30	27000	40000	0	1	5	1	4	0	1	1	0	0	0	0	0	0	0	1	0	0	1	having familly time	1	1	2	2	3	1
65	0	0	1	0	0	0	1	1											business	2	40	20000	30000	0	0	2	0	0	0	1	1	3	0	0	0	1	0	0	1	0	0	0	nothing special	2	2	3	2	3	2
62	0	0	0	0	0	2	0	1											homio doctor	2	20	30000	35000	0	0	5	1	2	0	1	1	0	0	0	0	1	0	1	0	1	1	0	handling business	2	1	0	2	1	1
67	1	0	1	1	1	4	1	1	lawyer	0	50000	30000	0	1												3	1	0	1	0	0	1	1	0	1	0	3	0	0	0	0	0	having family time	2	0	0	1	0	0
79	0	0	0	0	0	4	1	3	forest officer	0	40000	10000	0	0												5	1	2	3	1	0	1	0	0	0	0	1	0	1	1	1	1	watching tv	3	2	2	3	1	1
62	0	0	1	0	0	0	0	1											business	2	12	60000	15000	1	1	3	1	0	0	1	1	2	1	1	1	0	0	1	1	1	0	2	nothing special	2	1	0	3	1	1
63	1	0	1	3	3	1	1	2	business	1	10000	7000	0	4												2	0	0	0	1	0	3	2	2	2	0	1	1	1	1	1	2	payers	2	3	1	2	1	3
70	0	0	0	1	1	3	1	1	railway offier	0	40000	25000	0	0												6	2	2	2	0	0	1	0	0	0	1	1	0	1	0	1	0	having family time	3	2	0	3	1	0
63	0	0	0	1	1	1	1	2	farmer	3	10000	9000	0	4												8	6	0	5	0	0	1	1	1	1	0	0	1	1	1	1	2	having family time	3	3	2	2	3	3
71	0	1	1	3	3	4	1	1	lawyer	0	30000	20000	0	0												4	1	1	1	1	0	0	1	1	1	0	0	1	1	0	1	1	doing cultivation	0	2	2	3	3	1
68	0	0	1	3	3	2	1	1	staf	0	15000	10000	1	3	business	2	18000	16000								6	2	2	3	0	1	1	1	0	0	0	0	1	1	1	1	1	handling business	2	1	0	2	1	1
70	1	1	1	2	2	1	1	2	garments worker	1	15000	12000	0	4												6	4	0	4	0	0	3	2	2	2	0	2	1	1	1	1	2	work as maid	3	2	2	2	3	2
65	0	0	0	0	0	0	0	1											farmer	3	40	10000	12000	0	0	2	0	4	0	1	1	0	0	0	0	0	0	0	0	0	0	1	doing cultivation	1	0	0	1	1	0
65	0	0	1	0	0	0	1	0	binding	1	20000	13000	1	3	business	2	10000	30000								5	2	1	2	1	1	0	0	0	0	0	0	0	0	0	0	0	having familu time	1	1	0	0	0	0
60	0	0	0	0	0	2	1	1	gard	0	20000	25000	0	0												3	1	1	1	1	1	0	0	0	0	0	0	0	0	0	0	0	praying , family time	2	1	1	1	1	1
71	0	0	1	0	0	1	1	0	deputi probation	0	18000	20000	0	4												15	4	0	4	0	1	0	0	0	0	0	0	0	0	0	0	0	religious work	1	1	0	0	1	1
65	0	0	1	0	0	3	0	1											teacher	1	45	10000	15000	0	0	4	2	0	0	1	1	0	0	0	0	1	0	0	1	0	0	1	praying, family time	0	2	2	2	2	2
63	0	0	1	0	0	0	0	1											business	2	8	6000	10000	0	0	5	3	2	3	1	1	0	0	0	0	0	0	0	0	0	1	1	family time	1	0	1	1	1	0
65	0	0	1	0	0	0	0	0											business	2	40	100000	90000	0	0	3	1	1	0	1	1	0	0	0	0	1	0	0	0	0	0	0	payers,roaming	0	0	3	3	3	0
63	0	1	1	0	0	2	1	1											farmer	2	25	15000	20000	0	1	5	1	1	1	1	1	0	1	0	1	1	0	0	0	0	0	0	reading book	2	0	0	2	2	0
69	1	0	0	0	0	1	1	1	NGO	1	15000	10000	0	4												6	2	1	3	0	0	0	0	0	0	0	1	0	1	0	0	1	praying	3	1	3	2	0	1
61	0	1	0	3	3	4	0	0											professor	0	35	70000	50000	1	1	3	1	1	2	1	0	0	0	0	0	1	0	1	1	1	0	0	family time	0	1	2	2	0	0
61	0	0	1	0	0	4	1	0	banker	0	60000	40000	0	0												4	1	1	0	1	1	0	0	0	1	0	0	0	1	0	0	0	reading book	0	1	2	1	0	1
68	0	0	1	0	0	1	1	1	business	2	10000	8000	0	4												4	1	1	2	0	0	0	0	1	0	0	0	0	1	1	1	1	family time	3	3	3	2	2	3
71	1	0	0	2	2	4	1	1	doctor	0	80000	60000	0	0												3	1	0	1	1	1	0	0	0	0	0	3	0	0	0	1	1	family time	0	0	1	2	1	0
75	0	0	1	0	0	1	1	1	defence	0	10000	10000	0	0												5	2	2	2	0	1	0	0	0	1	0	0	0	0	0	0	0	nothing special	1	1	1	0	0	0
63	0	0	0	0	0	4	0	0											engineer	0	37	250000	150000	1	1	6	0	4	2	1	1	0	0	0	0	1	0	0	0	0	0	0	gardening	1	2	0	1	0	0
60	0	0	1	0	0	0	0	2											business	2	38	50000	40000	0	0	5	1	2	1	0	1	0	0	0	0	0	0	0	0	1	1	1	rest,family time	1	0	0	1	3	0
61	0	0	1	0	0	1	0	1	business	2	50000	35000	1	3	rent	2	40000	20000								4	1	1	1	0	1	0	0	0	0	1	0	0	0	0	0	1	watching tv	1	0	1	2	1	0
64	0	0	1	0	0	0	0	1											business	2	38	35000	30000	0	0	6	1	2	1	0	0	0	1	1	1	0	0	0	0	1	1	1	gardening	1	1	0	3	1	3
65	0	0	1	0	0	0	0	1	business	2	60000	50000	0	4												7	2	4	0	0	1	0	0	0	0	1	0	0	0	1	1	1	nothing special	1	0	1	1	2	0
68	0	0	1	0	0	1	0	0											business	2	42	80000	50000	0	0	4	1	1	2	1	1	1	0	0	0	0	0	0	0	1	1	0	family time	1	0	0	1	1	0
70	0	0	1	0	0	1	0	1											business	2	48	100000	50000	1	1	5	1	2	0	1	0	0	0	0	0	1	0	0	0	0	0	0	tv, family time	0	0	1	1	1	0
60	0	0	1	0	0	0	0	1											business	2	32	150000	80000	1	0	5	3	0	1	0	1	0	0	0	0	1	0	0	0	0	0	0	roaming	0	0	1	1	1	0
68	0	0	1	0	0	1	0	1	business	2	30000	25000	0	4												6	2	2	2	0	0	0	0	0	1	0	0	0	0	0	1	1	rest,roaming	1	2	0	3	2	0
62	0	0	1	0	0	0	0	1											business	2	20	40000	35000	1	1	5	1	2	1	0	1	0	1	0	0	0	0	0	0	0	0	1	family time	2	1	2	2	0	0
65	0	0	1	0	0	2	1	0	defence	0	15000	10000	1	3	buisness	2	8000	20000								4	1	1	1	1	1	0	0	0	1	0	1	1	1	1	1	1	praying	0	2	3	3	2	2
72	0	0	1	0	0	0	1	1	painter	3	12000	8000	0	4												5	3	0	3	0	1	1	2	1	2	1	1	1	1	1	1	1	praying,family time	3	3	3	3	3	2
69	0	0	1	0	0	2	1	1	service holder	0	30000	25000	0	0												5	1	2	2	1	1	0	0	0	0	0	0	0	0	0	0	1	family time	3	0	1	1	1	0
60	0	0	1	0	0	2	1	0											business	2	20	50000	70000	0	1	4	1	2	1	1	1	0	0	0	1	1	0	1	1	1	0	0	social work	0	1	1	3	0	2
69	0	0	1	0	0	3	0	0											teacher	0	37	100000	80000	1	1	6	1	2	3	0	1	0	0	0	0	1	0	0	0	0	0	0	reading book , payers	0	0	1	0	0	0
75	0	0	1	0	0	0	1	2	imigrant	1	10000	15000	1	3	guard	1	12000	10000								4	1	1	1	1	1	0	1	0	0	0	0	0	0	1	0	0	gossiping	1	1	2	2	0	0
66	0	0	0	0	0	1	1	2	service holder	0	8000	12000	0	0												7	3	2	3	0	1	0	0	1	1	1	0	0	0	0	0	0	cultivation	2	3	2	2	2	1
60	0	0	0	0	0	3	1	0											broker	2	32	100000	80000	1	0	5	2	1	3	0	1	1	0	0	0	0	0	0	0	0	0	0	tour	1	2	1	1	0	0
62	0	0	1	1	1	3	0	0	defence	0	50000	80000	0	0												5	2	1	1	1	1	0	0	0	0	1	0	0	0	0	0	0	family time	1	1	0	1	1	1
60	0	0	1	1	1	1	0	1											business	2	40	50000	45000	1	1	4	1	1	2	0	1	0	0	0	0	1	0	0	0	0	0	0	tourist	1	2	1	1	0	0
65	0	0	1	1	1	2	0	0											teacher	0	35	22000	20000	1	1	5	2	1	3	0	1	0	0	0	0	1	0	0	0	0	0	0	family time	1	2	0	1	0	0
67	0	0	1	1	1	1	1	1											busness	2	37	40000	35000	1	1	6	2	2	2	0	1	0	0	0	0	1	0	0	0	0	1	0	family time	1	2	0	1	0	0
60	0	0	1	0	0	1	1	0	teacher	1	50000	45000	0	1												5	2	1	3	0	1	0	0	0	0	1	0	0	0	0	0	0	reading book	1	2	1	0	1	0
60	0	0	1	1	1	2	1	0											business	2	32	80000	70000	1	0	5	2	1	0	0	1	0	0	0	0	1	1	0	0	0	0	0	gardening	1	2	0	1	1	0
70	0	0	1	1	1	3	0	0	teacher	0	40000	45000	0	0												4	1	1	2	0	1	0	0	0	0	0	1	0	0	0	0	0	family time	1	2	0	0	1	0
66	0	0	1	0	0	0	1	3											pharmacy	2	7	10000	15000	0	1	5	1	0	1	0	0	1	1	0	1	0	3	0	1	1	1	2	rest	3	3	1	3	1	0
70	0	0	0	1	1	0	1	1	electric engeneer	0	50000	50000	0	0												3	2	1	1	0	1	1	0	1	0	1	0	0	0	0	1	0	family time	2	0	1	2	1	0
65	0	0	0	1	1	0	0	3											pharmecy	2	21	15000	20000	0	1	4	0	1	1	0	1	0	1	1	0	1	0	0	1	0	1	0	family time	2	3	3	3	0	2
63	0	0	0	1	1	1	1	1	buisnessman	2	30000	35000	0	4												6	1	1	1	0	0	0	1	2	2	0	3	1	1	0	1	2	family time	0	3	1	1	3	3
70	0	0	0	1	1	2	0	2											business	2	40	35000	30000	0	1	2	2	2	1	1	1	1	2	2	0	0	2	0	1	0	1	1	family time	3	2	1	3	3	3
69	0	0	0	0	0	1	0	1											business	2	20	35000	32000	0	1	5	1	0	1	0	1	0	0	0	0	0	1	1	0	1	0	0	family time	1	1	3	2	3	0
70	0	0	1	1	1	1	1	2	diploma engineer	1	60000	55000	0	4												4	1	5	1	1	1	2	2	1	0	1	0	0	0	0	1	0	family time	1	0	1	2	0	2
77	0	0	1	0	0	0	1	1	cooker	2	30000	35000	0	4												4	2	2	2	0	0	0	1	0	1	0	1	1	0	1	1	1	roaming	3	0	3	2	3	1
87	0	0	0	0	0	0	1	1	rickshaw puller	3	15000	12000	0	4												5	1	2	1	0	0	0	1	1	1	0	0	0	0	1	1	1	praying	0	1	1	3	3	1
60	0	0	0	0	0	2	0	0											service holder	0	32	30000	30000	0	0	5	1	3	1	0	1	2	1	0	0	0	1	0	0	0	1	1	family time	3	1	1	2	3	2
75	0	0	1	0	0	0	1	1	gorment officer	0	40000	35000	1	0	shopkeeper	2	10000	30000								6	1	3	2	0	1	0	1	1	0	0	1	0	0	0	1	1	familu time	3	2	1	3	3	1
65	0	0	1	0	0	0	0	1											tailor	2	48	20000	22000	0	1	3	1	0	1	0	1	0	1	0	0	0	2	0	0	1	0	1	gossiping	1	2	3	3	3	1
73	0	0	0	0	0	0	1	2	security graud	0	25000	25000	0	0												2	2	4	1	1	1	1	0	1	1	0	1	1	1	1	0	0	roaming, family time	0	1	3	3	1	0
70	0	0	1	1	1	0	0	0											labour	0	50	30000	25000	0	0	2	4	5	1	1	1	0	1	0	1	0	0	0	0	1	1	2	family time, gossiping	0	1	1	2	1	2
70	0	0	0	0	0	0	0	1											dairy fram	0	22	27000	25000	1	1	7	3	2	3	0	1	0	0	0	0	1	0	0	0	1	1	0	family time praying	3	0	1	3	3	0
75	0	0	0	0	0	0	1	2	businessman	2	80000	80000	0	3												2	2	2	1	1	1	1	0	1	0	0	1	0	0	1	0	0	praying	2	2	3	3	3	0
63	0	0	1	1	1	0	0	0											security	0	29	35000	35000	0	0	4	1	4	1	0	1	1	0	0	0	1	0	0	0	1	1	2	praying,gossiping	3	1	3	2	0	0
60	0	0	1	3	3	4	0	0											sellerV	2	8	10000	10000	0	1	9	2	2	2	0	1	0	0	0	0	0	0	0	0	0	0	0	rest	2	2	1	1	1	2
67	0	0	1	3	3	4	1	1	Teacher	0	60840	40000	0	0												5	1	2	1	1	1	0	2	1	1	0	1	0	0	0	1	1	houseW	0	0	2	1	0	3
64	0	0	1	3	3	0	0	2											Labour	3	35	10000	8000	1	1	3	2	1	1	1	1	0	1	0	0	1	1	0	0	0	0	1		0	2	1	3	2	1
61	0	0	1	3	3	0	0	2											Labour	3	42	15000	13000	0	1	5	0	3	0	1	0	0	2	0	0	0	0	0	0	1	0	1		2	3	2	2	2	1
70	0	1	1	3	3	2	0	1											SellerS	2	54	18000	15000	0	1	5	0	3	0	1	1	0	2	0	1	0	1	0	1	1	0	1		1	0	1	1	2	1
68	0	0	0	3	3	1	1	2	Teacher	1	10000	8000	0	4												5	1	2	2	0	0	0	0	2	1	0	2	0	0	0	1	0	book	0	0	0	2	1	0
60	0	0	1	3	3	4	1	0	Teacher	0	115000	80000	0	0												6	1	2	1	0	1	0	1	0	0	1	0	0	0	0	0	0	hstt	3	0	1	0	1	0
72	0	0	1	3	3	3	0	0											Share	2	40	20000	20000	0	1	1	0	0	0	1	0	3	2	0	0	1	0	0	1	1	1	1	gossip	3	0	2	2	1	0
70	0	0	1	3	3	2	0	1											Car	2	50	75000	60000	0	0	4	0	2	0	1	1	0	1	1	1	1	0	0	0	1	0	0	TV	1	2	1	2	1	0
68	0	0	1	3	3	4	1	0	Banker	0	150000	600000	1	0	MD	2	200000	700000								2	0	2	2	1	1	0	1	0	0	1	0	0	0	0	0	0	Bussines	3	0	1	0	0	0
65	0	0	1	3	3	1	1	1	BDR	0	26000	25000	0	0												5	2	1	2	1	1	0	0	0	0	0	0	0	1	0	0	0	Garden	1	0	1	1	1	0
66	0	0	1	3	3	1	1	3	Pion	0	30000	30000	0	0												4	2	0	2	1	1	0	0	1	2	0	0	1	1	1	1	2	Tension	3	3	3	2	2	0
62	0	0	0	3	3	0	0	2											Bussines	2	50	20000	20000	0	1	5	1	2	0	0	1	1	0	1	1	0	1	0	0	0	0	1		2	3	3	3	3	3
62	0	0	1	3	3	1	0	2											Job	0	41	50000	40000	1	1	7	3	1	1	0	1	0	0	0	1	1	0	0	0	0	0	1	Farming	3	3	3	3	2	3
80	1	0	1	3	3	4	1	2	Teacher	1	15000	5000	0	1												3	0	1	1	1	0	0	1	0	0	1	2	0	1	0	0	0	BookRead	2	3	2	2	1	3
74	1	0	0	3	3	1	1	1	Cottage	2	20000	15000	0	4												4	2	2	0	1	0	0	0	0	0	1	1	1	0	0	1	1		1	1	1	2	0	1
65	0	0	1	3	3	0	1	2	Rickshaw	3	10000	8000	0	1												9	2	3	4	0	0	0	0	0	0	0	0	0	0	0	0	0	Bussies	2	0	1	2	1	2
82	0	0	0	3	3	1	0	1											Seller	2	11	10000	10000	0	0	8	2	3	2	0	0	0	0	0	0	0	0	0	0	0	0	0	pray	2	1	1	2	0	0
67	0	0	1	3	3	3	1	0	Ciramic	1	50000	35000	0	1												7	2	1	2	0	0	0	0	0	1	1	0	0	0	0	0	0	Garden	2	1	0	1	1	1
70	0	0	1	3	3	0	0	2	Labour										Labour	3	55	15000	10000	0	1	2	1	0	1	1	1	1	1	1	0	0	0	0	0	0	0	0	Rest	0	3	2	1	0	2
85	0	0	0	3	3	4	1	2	Teacher	0	100000	40000	0	0												6	2	2	2	1	1	1	0	0	0	0	2	0	1	0	0	1	farming and prayer	1	2	1	2	1	2
68	0	0	0	3	3	0	1	0	Farmer	3	15000	15000	0	4												3	2	1	1	1	1	0	0	0	1	0	0	1	1	0	1	1	Relax	1	0	2	1	2	1
80	0	0	1	3	3	0	1	1	Worker	0	30000	25000	0	2												3	1	2	0	1	1	0	0	0	0	0	0	0	0	0	0	0	Preyer	0	0	1	2	0	1
76	0	0	1	3	3	2	1	1	Diploma Engeenere	1	100000	80000	0	3												5	1	5	1	0	1	0	0	0	0	1	0	0	0	0	0	0	Prayer	1	1	0	1	0	0
65	0	0	0	3	3	0	0	1											Govt. job	0	35	20000	10000	0	1	6	0	5	0	1	1	0	0	0	0	0	0	0	1	0	0	0	Gossiping	1	1	2	2	1	2
68	0	0	1	3	3	0	1	1	Guard	0	40000	30000	0	0												5	2	1	2	1	1	0	0	0	0	0	0	0	0	0	0	0	Travelig and Preyeing	2	0	0	2	1	1
80	0	0	1	3	3	0	1	2	Shopkeeper	2	20000	15000	0	2												4	4	3	4	0	0	1	1	1	0	0	0	0	1	0	0	0	Preayer	1	2	1	2	2	2
68	0	0	1	3	3	0	0	2											Gardenner	0	40	40000	35000	0	1	11	4	1	4	0	1	0	1	0	0	0	0	0	0	0	0	0	Walking, preyer, Bussiness	1	1	2	2	1	2
70	0	0	1	3	3	1	1	0	Office stuff	0	35000	30000	1	1	Bussiess	2	10000	35000								10	2	3	2	0	1	0	0	0	1	0	0	0	0	0	0	0	Gardennig	1	0	0	1	1	2
65	1	0	0	3	3	1	1	3		0	20000	10000	0	1												6	1	4	2	0	0	0	0	0	0	0	0	0	0	0	0	0	Preyer, coocking	1	2	1	2	1	1
63	0	0	0	3	3	0	1	2	Driver	1	25000	20000	0	1												4	1	1	0	1	1	0	0	0	0	0	0	0	0	0	0	0	Prayer	2	1	2	2	0	1
66	0	0	1	3	3	4	1	0	Teacher	0	60000	50000	0	0												5	1	2	1	1	1	0	1	2	2	0	1	0	1	0	1	0	Gardening,TV	0	1	2	2	1	1
76	0	0	1	3	3	2	1	0	Technition	0	70000	50000	0	0												9	5	3	5	0	0	0	0	0	0	0	0	0	0	0	0	0	Prayer , Gardening	2	0	1	1	0	1
65	0	0	1	3	3	1	1	1	Employee	0	25000	25000	0	0												4	0	2	0	1	1	0	0	0	0	0	0	0	0	0	0	0	Rest	2	1	0	1	0	1
65	0	0	0	3	3	3	1	2	Library assistant	0	22000	20000	0	0												4	2	0	1	1	0	0	0	0	1	0	0	0	0	0	0	1	Traveling	1	2	1	2	1	1
60	0	0	0	3	3	3	0	1											Teacher	0	24	23000	40000	0	1	5	0	2	0	0	1	0	0	0	0	1	0	0	0	0	0	0	Household work and gardennig	0	0	1	2	0	1
81	0	0	1	3	3	2	1	1	Cort employee	0	13000	13000	1	0	bussiness	2	15000	70000								7	3	0	1	0	1	0	0	0	1	1	0	0	0	0	0	0	Writing book	1	0	1	2	0	1
60	0	0	1	3	3	0	0	0												2	7	12000	12000	1	1	5	2	1	2	1	1	0	0	0	0	0	0	0	0	0	0	0	Bussiess	1	2	0	1	0	2
60	0	0	0	3	3	0	0	2											Shopkeeper	2	47	15000	20000	0	1	6	1	1	0	0	1	0	0	0	0	0	0	0	1	0	0	0	bussiess	2	2	0	1	0	1
71	1	0	0	3	3	0	1	2	Stuff	0	7000	7000	0	0												5	2	2	2	0	0	0	1	0	0	0	0	0	0	0	0	0	Preyer,Sleeping	1	1	0	1	2	0
63	0	0	0	3	3	0	1	1	Worker	3	10000	10000	0	4												6	2	1	2	0	0	0	0	0	0	0	0	0	0	0	0	0	Rest	2	1	1	1	1	1
66	0	0	1	3	3	0	1	1		2	20000	18000	0	4												5	5	2	4	1	1	0	0	0	2	0	0	0	0	0	0	1	Travelling	1	0	1	1	1	2
60	0	0	1	0	0	0	0	2											Sequrity Guard	0	35	30000	30000	0	1	4	0	2	0	1	1	0	1	0	0	0	0	0	0	0	0	0	Prayer	2	1	1	2	2	2
60	0	0	1	3	3	0	0	0											Rickshow Pooler	3	17	25000	15000	1	1	7	2	1	2	0	1	0	0	0	0	0	0	0	0	0	0	2	Household work	2	2	1	2	1	1
63	0	0	1	3	3	0	0	0											Milk seller	2	10	30000	30000	1	0	4	1	1	1	0	1	0	0	0	0	0	0	0	1	1	0	0	Rest	1	1	1	2	1	2
72	0	0	1	3	3	0	0	2											Shopkeeper	2	23	20000	18000	1	1	6	3	1	3	1	0	0	0	0	1	0	0	0	0	0	0	0	Sleepig	2	1	1	2	2	1
70	0	0	1	2	2	0	0	1											Farmer	3	50	10000	10000	0	1	7	5	3	5	0	1	0	0	0	0	0	0	0	0	0	0	1	Prayer , rest	1	0	0	1	0	1
75	0	0	0	3	3	2	1	2	Teacher	0	30000	20000	0	0												8	4	3	4	0	1	0	0	0	0	1	0	0	0	0	0	0	Prayer	2	1	2	1	1	0
65	0	0	1	3	3	0	1	1	Govt Officer	0	24000	24000	0	0												6	2	2	2	0	1	0	0	0	0	0	0	0	0	0	0	0	Shopkeeper	2	1	1	0	0	1
71	0	0	0	3	3	2	0	2											Bussiess	2	8	5000	5000	0	1	9	2	0	2	0	0	0	0	0	0	0	0	0	0	0	0	0	Gardenning	1	1	2	3	0	1
67	1	0	0	3	3	1	1	0	Family plannig	0	35000	20000	0	0												9	2	0	2	0	0	0	0	0	0	0	0	0	0	0	0	0	Travelling and prayer	2	1	0	1	0	1
65	0	0	0	1	1	2	1	1	Teacher	0	25000	15000	0	0												2	0	4	0	1	1	0	1	0	0	0	0	0	1	0	0	0	TV,Reading news paper	2	1	1	1	0	0
68	0	0	1	3	3	0	0	1											Cotton bussiness	2	30	25000	23000	0	1	5	1	2	1	1	1	0	0	0	0	1	1	0	0	0	1	0	Bussness	1	0	1	1	0	0
62	0	0	1	3	3	1	0	0											Sequirity Guard	0	28	21000	20000	0	1	5	1	2	1	0	0	0	0	0	0	0	0	0	0	0	0	0	Household work	2	0	1	1	0	0
72	0	0	1	3	3	0	1	2	Bussiess	2	10000	10000	0	4												7	3	5	3	0	0	2	0	1	0	1	0	0	1	0	0	0	Prayer	0	2	2	1	1	2
75	0	0	0	3	3	1	1	1	Teacher	0	15000	15000	0	0												6	1	3	1	0	0	0	0	0	0	1	0	0	1	1	1	0	Farmig	2	1	1	1	0	0
60	0	0	1	3	3	4	0	1											Teacher	1	29	25000	22000	0	1	5	3	1	2	1	1	0	0	0	0	0	0	0	0	0	0	0	Gardenig and reading book	1	2	1	1	0	0
61	0	0	1	3	3	0	1	1	Guard	0	30000	25000	1	0												6	2	1	1	0	1	0	0	0	0	0	0	0	0	0	0	0	Prayer, rest	2	1	2	2	1	0
75	0	0	0	3	3	0	0	2											Shopkeeper	2	25	15000	10000	0	1	9	2	5	2	0	1	1	0	1	0	0	0	0	0	0	0	1	Rest	1	1	0	1	2	0
60	0	0	1	0	0	0	0	1											Worker	2	23	12000	10000	1	1	6	2	2	1	1	1	0	0	0	0	0	0	0	1	0	0	1	Rest	1	2	1	2	1	2
65	1	0	1	3	3	2	1	2	job	0	100000	70000	0	0												5	2	1	0	1	1	0	0	0	0	1	0	1	1	1	0	1	Traveling	1	2	3	2	1	0
70	0	0	0	3	3	0	1	0	bussiess	1	5000	2000	0	2												7	4	3	2	1	0	2	0	1	1	1	1	1	0	1	1	1	Sleepig	1	2	3	2	1	0
68	0	0	1	3	3	3	1	1	Teacher	0	15000	10000	0	0												4	1	1	1	1	1	1	0	0	0	0	1	1	1	1	1	0	Rest	0	1	2	0	0	1
60	0	0	0	3	3	1	1	0	Shopkeerer	2	1000	9000	0	1												4	1	1	1	1	0	0	0	0	0	1	0	1	1	1	1	0	Bussiness	1	3	2	3	2	3
65	0	1	1	3	3	3	1	2	job holder	1	50000	40000	0	0												4	1	1	1	1	1	0	0	0	0	1	0	1	1	1	1	2	Watchig news	2	2	3	1	2	0
62	0	0	1	1	1	1	1	0	Solger	0	20000	18000	1	0	job	1	10000	10000								7	3	0	2	0	1	0	0	0	0	0	0	0	0	0	0	0	Tv	0	1	1	1	1	2
62	0	0	0	3	3	0	0	2											shopkeeper	2	30	7000	7000	0	1	6	3	3	1	0	1	0	1	2	2	1	1	0	1	0	1	0	Bussess	3	2	1	2	1	3
61	0	0	1	3	3	1	0	1											Fermer	3	30	30000	30000	0	1	4	1	1	1	0	1	0	0	0	0	0	0	1	1	1	0	0	Travelling	0	1	1	0	3	1
65	0	1	0	3	3	1	0	1	Fermer	3	15000	10000	0	4												5	1	2	1	1	0	0	2	1	0	0	0	0	0	1	1	0	Rest	2	1	0	1	2	0
64	1	1	1	3	3	4	1	3	Teacher	0	50000	45000	1	0	Teacher	1	10000	10000								2	1	1	0	1	1	0	0	0	0	0	2	0	0	0	0	1	Rest	1	2	1	2	2	1
61	0	1	1	0	0	0	1	1											Bussiness	2	32	10000	10000	0	0	4	1	1	0	0	1	1	1	1	0	1	1	1	1	1	1	2	Rest	0	3	0	1	1	1
65	0	0	0	3	3	4	0	3											Bussiness	2	30	25000	24990	0	0	4	1	1	2	1	1	0	0	0	0	1	0	0	0	0	0	0	Gardeing	0	1	1	0	0	1
60	0	0	0	3	3	3	1	0	Teacher	0	3000	20000	0	1												5	1	2	1	0	0	0	0	0	0	1	1	0	1	0	1	0	Gardening	0	3	1	2	1	1
72	0	0	1	0	0	2	1	1	Teacher	0	20000	20000	0	0												4	4	2	2	0	0	0	0	0	0	1	1	0	1	1	1	0	Rest	2	1	1	1	1	0
63	1	0	0	0	0	2	0	2											Bussiess	2	5	5000	3000	1	1	7	2	3	4	0	1	0	0	0	0	0	0	1	1	1	1	1	Shopkeepping	2	1	3	2	0	1
66	1	0	1	3	3	0	1	1	Clerk	1	10000	5000	0	1												5	2	3	1	1	0	1	1	0	0	0	1	1	1	1	1	2	Rest	1	2	1	2	2	1
60	1	1	0	3	3	1	1	1	Shopkeeper	2	60000	50000	0	4												6	2	2	1	1	0	0	0	0	0	0	0	0	0	0	0	0	Rest	0	1	0	0	1	1
69	1	0	0	0	0	1	0	1											Fermer	3	35	8000	8000	1	1	6	2	2	3	1	1	0	0	0	0	0	3	1	1	1	1	2	Rest	1	0	3	2	1	2
60	0	1	0	3	3	1	1	2	Bussiess	3	10000	90000	0	1												2	1	0	0	1	1	0	0	0	0	0	1	1	1	1	1	1	Rest	1	2	2	1	2	1
63	0	0	0	3	3	0	0	2											Shopkeeper	2	26	12000	12000	0	0	3	0	1	0	1	1	1	2	1	0	0	2	0	1	1	1	1	Rest	0	1	0	3	1	0
69	0	0	0	1	1	3	0	0											fermer	3	26	25000	20000	1	1	5	0	3	0	1	1	0	0	0	0	1	0	0	0	0	0	0	rest	1	1	0	0	1	1
65	0	0	0	3	3	0	1	0	Woodcutter	3	20000	18000	0	4												4	1	5	2	0	0	0	0	0	0	0	0	0	1	0	0	0	Readig book	1	2	1	2	2	2
75	0	0	0	3	3	0	1	1	Fermer	3	30000	25000	0	2												8	5	2	3	0	0	0	0	0	0	0	0	0	0	0	0	0	Rest	1	2	1	2	2	1
99	0	0	1	3	3	1	0	1	bussiess	2	20000	15000	0	4												5	2	3	2	1	0	1	0	0	0	0	0	0	0	0	0	0	Plantig	1	1	2	2	2	0
65	0	0	1	3	3	4	1	1	BARD	1	47500	30000	0	1												4	1	1	0	1	1	0	0	0	0	0	1	0	0	0	0	0	Tree planting and readig book	2	1	0	1	1	0
65	0	0	1	2	2	2	1	1	teacher	0	35000	32000	0	0												5	2	1	1	1	0	0	1	0	0	1	0	1	1	0	1	0	reading books	1	0	1	0	1	1
70	0	0	1	2	2	0	1	2	business	2	50000	40000	0	1												7	2	3	2	1	0	0	1	0	0	1	0	1	1	1	1	1	ARDENING	3	1	1	1	1	1
78	0	0	1	2	2	0	0	2											BUSINESS	2	50	30000	25000	1	1	5	2	1	1	1	0	1	0	1	0	0	0	1	1	1	1	1	FAMILY TIME	1	1	3	2	2	0
75	0	0	0	2	2	0	0	1											BUSINESS	2	50	25000	25000	1	1	5	1	2	0	0	1	0	1	1	1	0	1	1	1	1	1	1	AGRICULTURE	2	1	1	1	2	0
62	0	0	1	2	2	3	1	1	BANK JOB	1	50000	40000	0	1												5	2	1	1	1	1	0	0	0	0	1	1	0	1	0	1	1	GARDENING	1	0	0	1	1	0
68	0	0	0	2	2	0	0	1											FISHERIES	2	30	50000	45000	1	1	6	2	2	1	1	1	0	0	0	0	0	1	0	1	0	1	1	PRAYING	1	0	0	1	1	0
76	0	0	0	2	2	0	1	2	BUSINESS	2	30000	28000	0	1												7	2	3	2	1	0	1	1	1	1	0	1	1	1	1	0	1	TV	2	1	1	2	1	1
65	0	0	1	2	2	1	1	0	SOLDIER	0	30000	20000	1	0												4	0	2	0	1	1	0	1	0	1	1	1	0	1	1	0	1	GARDENING	1	0	1	1	1	0
66	0	0	1	2	2	1	1	0	BANKER	1	40000	35000	1	1	DAIRY FARM	2	25000	10000								5	2	1	0	1	1	0	0	0	0	1	1	0	1	0	0	1	TURE	1	0	0	1	1	0
75	0	0	1	2	2	1	1	1	police	0	30000	25000	0	0												4	1	1	1	1	0	0	0	0	0	1	0	1	1	1	1	0	praying	1	1	1	1	1	0
62	1	0	1	2	2	2	1	1	teacher	0	40000	20000	0	0												4	1	1	1	0	0	0	0	1	0	1	0	0	0	0	1	1	pray	3	1	1	1	1	0
70	0	0	1	2	2	0	1	2	business	2	50000	35000	0	1												7	3	2	2	1	0	0	0	0	0	1	1	1	1	1	1	1	gardening	3	1	1	2	2	0
68	0	0	0	2	2	0	1	1	business	2	35000	30000	0	4												5	2	1	0	1	0	1	1	1	1	0	1	1	1	1	1	2	praying	3	2	2	2	1	0
65	0	0	0	2	2	0	0	1											agriculture	3	50	20000	15000	0	1	5	2	1	1	1	1	1	1	1	1	1	1	1	1	0	1	1	raying	1	2	2	1	1	0
75	0	0	1	2	2	0	1	1	busines	2	40000	35000	0	1												7	3	2	1	1	0	0	0	0	0	1	1	1	1	0	1	1	prayers	3	2	2	2	1	1
80	0	0	0	2	2	0	1	2	farmer	3	30000	20000	0	4												6	3	1	2	1	0	1	1	1	1	1	1	1	0	0	1	1	prayering	3	2	2	2	2	0
76	0	0	1	2	2	0	0	2											labour	3	40	10000	150000	0	1	5	1	1	1	1	0	1	1	1	1	0	1	1	1	1	1	2	farming	3	2	2	3	2	1
65	1	0	0	2	2	0	1	1											labour	3	30	10000	15000	1	1	3	2	0	2	1	0	1	1	1	1	1	0	0	0	1	1	1	praying	1	3	1	3	3	0
64	1	0	0	2	2	1	0	1											labour	3	35	8000	20000	0	0	5	2	1	2	1	1	0	0	1	2	1	0	0	0	0	0	1	family time	1	3	2	2	3	2
85	0	0	0	2	2	0	0	3											farmer	3	70	10000	20000	0	1	7	2	3	2	1	0	0	2	2	1	0	1	1	1	1	1	2	rest	3	3	2	2	1	1
65	0	0	1	2	2	3	1	1	teacher	0	40000	45000	0	0												4	1	1	0	1	1	0	2	0	0	1	0	1	1	1	0	0	reading	1	1	3	2	1	0
70	1	0	0	2	2	0	0	1											housewife	3	50	0	0	0	1	7	2	3	2	1	0	0	2	1	1	0	0	1	1	1	0	1	FAMILY TIME	3	2	2	2	1	2
72	0	0	1	2	2	2	1	2	TEACHER	1	35000	40000	0	1												5	2	1	1	1	1	1	2	1	1	1	1	1	1	0	1	1	SOCIAL WORK	2	1	2	2	2	0
85	0	0	1	2	2	0	1	2	GAURD	1	10000	20000	0	4												6	2	2	2	1	0	1	2	1	2	0	1	1	1	1	1	2	Praying	3	2	2	3	3	1
62	0	0	1	2	2	3	1	1	banker	1	50000	40000	0	1												5	2	1	1	1	1	0	0	0	0	1	1	0	1	0	1	1	gardening	1	0	0	1	1	0
70	0	0	0	2	2	0	0	1	business	2	30000	25000	0	1												4	1	1	1	1	0	0	0	0	0	0	0	1	1	0	1	1	family time	3	2	2	2	2	0
65	0	1	1	2	2	1	1	1	police	0	30000	35000	0	0												5	1	2	1	1	0	0	1	0	1	1	1	0	0	0	0	1	gardening	1	0	1	1	1	0
68	1	0	1	2	2	3	1	1	helth assistant0	0	30000	24000	0	0												4	1	1	0	1	0	0	0	0	1	1	1	0	1	1	0	1	gardenig	1	0	1	1	1	1
70	0	0	0	2	2	0	0	2											farmer	3	50	20000	25000	0	1	7	2	3	2	0	1	1	1	0	1	1	1	0	0	1	0	1	prayeing	1	1	2	3	1	1
68	0	0	0	2	2	0	0	1											businessman	2	40	35000	40000	0	1	6	1	3	1	1	1	1	1	0	1	1	1	0	0	1	0	1	praying	1	1	2	1	3	0
65	0	0	1	2	2	0	0	1											businessman	2	35	40000	30000	1	1	5	1	2	2	0	1	1	1	0	1	1	1	0	0	1	0	1	praying	1	1	1	1	3	0
75	0	0	0	2	2	0	1	2	teacher	0	30000	40000	1	1	business	2	40000	38000								5	2	1	2	0	1	1	1	0	1	1	1	0	0	1	0	1	praying	1	1	2	3	2	2
68	0	0	1	2	2	1	1	2	banker	1	30000	35000	0	1												7	2	3	2	1	1	1	1	0	1	1	1	0	0	1	0	1	praying	1	1	2	3	2	3
70	0	0	0	2	2	0	0	2											farmer	3	50	30000	35000	0	1	6	2	2	2	0	1	1	1	0	1	1	1	0	0	1	0	1	praying	1	1	2	3	1	2
62	0	0	1	2	2	2	1	1	soldier	0	35000	30000	1	0	business	2	40000	35000								4	1	1	1	1	1	1	1	0	1	1	1	0	0	1	0	1	praying	1	1	2	1	2	3
65	0	0	1	0	0	1	0	0											businessman	2	15	25000	20000	0	1	6	1	3	1	0	1	0	1	0	0	0	0	0	1	0	0	1	social work	1	1	1	1	3	1
65	0	0	1	0	0	0	0	1											businessman	2	10	10000	5000	0	0	5	1	2	1	0	0	0	0	0	0	0	0	0	0	0	0	1	cultivation	2	1	1	2	1	0
70	0	0	1	0	0	0	1	0											labour	3	60	12000	12000	0	1	5	2	1	1	1	1	0	0	0	0	0	0	0	0	1	1	1	prayering	1	1	2	2	1	2
65	0	0	1	0	0	0	0	0											businessman	2	45	20000	20000	0	0	6	1	3	1	0	1	0	0	0	0	0	0	0	0	0	0	0	rest	2	0	1	0	1	0
66	0	0	0	2	2	0	0	2											businessman	2	40	30000	40000	0	1	7	1	4	0	0	1	1	1	0	1	1	1	0	0	1	0	1	praying	1	1	2	1	1	2
65	0	0	0	2	2	0	0	2											farmer	3	45	20000	25200	1	1	5	2	1	1	0	0	1	1	0	1	1	1	0	0	1	0	1	praying	1	1	2	1	2	3
63	0	0	1	2	2	1	0	1											businessman	2	30	50000	35000	0	1	5	1	2	1	0	1	1	1	0	1	1	0	0	0	1	0	1	praying	1	1	1	1	2	3
80	0	0	0	2	2	0	0	2											farmer	3	50	20000	30000	0	1	8	2	5	2	0	0	1	1	0	1	1	1	0	0	1	0	1	praying	1	1	2	1	2	0
66	0	0	1	2	2	1	1	2	ngo	1	30000	35000	0	0												7	2	3	1	0	0	1	1	0	1	1	1	0	0	1	0	1	praying	1	1	2	3	2	3
75	0	0	0	2	2	0	0	2											BUSINESSMAN	2	50	10000	15000	0	1	8	3	2	2	0	0	0	1	0	1	1	1	0	0	1	0	1	PRAYING	1	1	3	2	3	2
62	0	0	1	2	2	2	1	1	POLICE	0	30000	40000	0	0												5	2	1	1	0	0	1	1	0	1	1	1	0	0	1	0	1	GARDENING	1	1	2	3	2	2
65	0	0	1	2	2	1	1	0	ASSISTANT OFFIER	0	20000	25000														5	1	2	1	0	0	1	1	0	1	1	1	0	0	1	0	1	PRAYING	1	1	2	3	2	1
78	0	0	0	2	2	0	0	2											BUSINESSMAN	2	50	25000	30000	0	1	8	3	3	2	0	0	1	1	0	1	1	1	0	0	1	0	1	GARDENING	2	1	1	3	1	1
80	0	0	0	2	2	0	0	2	BUSINESSMAN	2	30000	40000	0	1												6	2	2	2	0	0	1	1	0	1	1	1	0	0	1	0	1	PRAYING	3	2	2	2	1	1
76	0	0	0	2	2	0	0	1											FARMER	3	52	20000	30000	0	1	7	3	2	1	0	0	1	1	0	1	1	1	0	0	1	0	1	PRAYING	1	1	1	2	3	0
82	0	0	1	2	2	1	1	2	TEACHER	0	25000	30000	0	0												5	2	1	1	1	0	0	1	0	1	0	1	0	1	1	0	2	REST	3	1	3	3	1	1
70	0	0	0	2	2	3	1	1	TEACHER	0	40000	35000	0	0												3	1	0	0	1	1	0	0	2	0	1	0	0	1	0	1	0	REST	1	1	1	1	3	1
62	0	0	1	2	0	1	1	1	SOLDIER	0	35000	15000	0	0												5	2	1	2	0	0	0	1	0	0	1	0	0	0	0	1	0	PRAYING	1	2	1	3	2	0
65	0	0	1	2	2	1	0	1	SOLDER	0	35000	20000	0	0												4	1	1	1	0	0	0	1	0	0	1	0	0	0	1	0	0	PRAYING	1	2	1	3	2	2
72	0	0	1	2	2	2	1	2	TEACHER	0	35000	20000	0	0												3	1	0	1	1	0	0	1	0	0	1	0	0	0	0	1	0	READING BOOKS	1	2	1	3	2	2
62	0	0	1	1	1	1	1	1	TEACHER	0	30000	1500	1	3	BUSINESS	2	20000	10000								6	2	2	2	0	1	0	1	1	0	1	0	0	0	0	1	1	PRAYING	1	2	1	3	2	2
70	0	0	0	2	2	0	0	1											farmer	3	50	30000	20000	0	1	5	2	3	2	0	1	0	1	1	0	1	0	0	0	0	1	1	watching tv	3	2	3	3	1	1
72	0	1	0	2	2	0	1	0											businessman	2	50	40000	20000	0	1	4	2	0	1	0	1	0	1	1	0	1	0	0	0	0	1	1	watching tv , gossiping	1	2	1	3	2	2
65	1	1	0	2	2	0	0	1											housewife	3	50	5000	20000	0	1	4	2	0	1	0	1	0	1	1	0	1	0	0	0	0	1	1	praying,watching	1	2	1	3	2	2
62	0	0	0	2	2	2	1	1	officer	0	50000	30000	0	4												5	0	2	1	1	1	0	0	0	0	1	0	0	0	1	1	1	farming,business	3	2	3	3	1	1
75	0	0	0	2	2	0	0	1											businessman	2	35	20000	10000	0	1	2	2	1	2	1	1	0	1	1	0	1	0	0	0	0	1	1	cultivation	3	2	1	2	2	1
70	0	0	0	2	2	0	0	1											farmer	3	30	30000	10000	1	1	4	1	2	1	0	1	0	1	0	1	0	0	0	0	1	0	1	praying,cultivation	3	2	3	3	1	1
68	0	0	1	2	2	1	1	1	teacher	0	40000	25000	0	0												5	2	1	2	0	0	0	1	0	0	1	0	0	0	0	0	1	watching tv,praying	3	2	1	3	2	0
70	1	0	1	2	2	1	1	1	teacher	1	40000	30000	0	1												5	2	1	1	0	0	0	1	1	0	0	1	0	0	0	0	0	praying	1	2	1	3	1	0
63	0	0	1	2	2	1	1	0	officer	1	45000	40000	0	1												4	1	1	1	0	1	0	1	1	0	1	1	0	0	0	0	1	reading book	1	3	1	3	1	0
65	0	0	1	2	2	2	1	0	teacer	1	30000	20000	0	1												3	0	1	0	1	1	0	1	1	0	1	1	0	0	0	0	1	social work	1	3	1	3	1	0
70	0	0	0	2	2	0	0	2											labour	3	50	20000	10000	0	1	4	0	2	0	1	1	2	2	1	1	0	1	1	1	0	0	1	taking rest	2	1	1	1	1	0
68	1	0	0	2	2	0	0	2											housewife	3	40	10000	20000	0	1	4	0	2	0	1	0	1	1	1	1	0	1	1	1	1	1	1	praying	2	1	1	1	1	0
65	0	0	1	2	2	0	0	1											labour	2	40	20000	20000	0	1	5	2	1	2	1	1	1	1	1	1	0	1	0	0	1	0	1	gossiping	2	1	1	1	1	0
70	0	0	1	2	2	0	0	1											labour	3	50	20000	10000	0	1	5	2	1	1	1	1	1	1	1	1	0	0	0	0	1	0	1	praying	2	1	1	1	1	0
75	0	0	0	2	2	0	0	1											labour	3	50	15000	8000	0	1	6	1	3	1	1	1	1	1	1	1	0	1	0	0	0	1	1	praying	2	1	1	1	1	0
80	0	0	0	2	2	0	0	2											farmer	3	60	10000	6000	0	1	6	2	3	3	0	0	1	2	1	2	0	1	1	1	1	0	2	rest	3	2	1	2	3	0
76	0	0	0	2	2	0	0	1											farmer	3	60	10000	8000	0	1	7	2	3	2	0	0	1	2	2	1	0	1	1	1	0	0	1	praying	3	2	1	2	3	0
66	1	0	1	2	2	0	0	1											housewife	3	50	10000	5000	0	1	5	2	1	1	0	0	0	1	0	1	0	1	0	0	1	0	1	praying	3	1	1	2	3	0
75	1	0	1	2	2	0	0	1											housewife	3	60	0	20000	0	1	7	2	3	2	0	0	0	1	1	1	0	1	1	0	0	0	1	praying	2	1	1	1	2	0
70	0	0	1	2	2	1	1	2	teacher	1	30000	20000	1	3	business	2	20000	25000								5	1	2	1	0	1	0	1	1	0	1	1	0	0	0	0	1	praying	3	1	1	1	3	0
82	0	0	1	2	2	0	0	2											business	2	60	50000	30000	1	1	7	2	3	3	0	1	0	1	0	0	1	0	0	0	0	0	1	praying	3	1	1	1	3	0
62	0	0	1	0	0	1	1	1	office worker	1	50000	40000	1	1	business	2	30000	20000								7	2	3	2	0	1	1	1	1	0	1	0	0	0	0	0	1	reading books	3	1	1	1	3	0
65	0	0	1	0	0	0	0	1											business	2	53	10000	10000	0	0	10	4	1	3	0	1	0	0	0	0	0	0	0	0	0	0	0	taking rest	1	1	0	1	2	2
67	0	1	0	2	2	3	1	1	teacher	0	40000	35000	0	0												2	0	0	0	1	1	3	0	1	0	1	0	0	1	0	1	0	reading books, social work	1	0	1	1	1	0
70	0	1	1	2	2	2	1	2	banker	1	30000	40000	0	1												5	1	2	1	1	1	0	1	1	1	1	0	1	1	1	0	1	tv	2	2	2	2	1	0
62	0	0	1	2	2	3	1	1	asistant officer	0	35000	40000	0	0												4	1	1	0	1	1	0	0	0	0	1	0	0	1	0	0	1	reading books	1	1	1	1	0	1
80	0	0	0	2	2	0	0	2											businessman	2	70	50000	60000	0	1	6	3	1	2	1	1	0	1	1	1	0	0	1	1	1	1	1	family time	3	3	3	2	1	3
65	0	0	1	2	2	1	1	1	teacher	1	30000	40000	0	1												4	1	1	1	1	1	0	1	0	0	1	0	1	1	0	1	1	reading books	1	1	1	1	1	2
72	0	0	1	2	2	0	0	1											businessman	2	50	10000	20000	0	1	7	2	3	1	1	0	1	1	1	1	0	1	1	1	1	1	1	farming	3	3	2	3	3	2
80	0	0	0	2	2	0	0	2											farmer	3	50	10000	15000	0	1	6	3	1	2	1	0	1	1	1	1	0	1	1	1	1	1	1	family time	3	3	2	3	2	3
75	0	0	0	2	2	0	0	2											labour	3	50	8000	20000	0	1	7	2	3	1	1	0	1	1	1	1	0	1	1	1	1	1	1	gardening	1	1	2	2	2	1
65	1	1	1	2	2	3	1	1	teacher	0	40000	35000	0	0												7	3	2	2	1	0	0	0	0	0	1	0	0	1	1	0	0	reading books	1	1	3	1	1	1
66	0	0	0	1	1	0	0	0											Dinign worker	1	40	9000	12000	0	0	5	1	2	1	0	1	1	0	0	0	0	1	0	0	0	0	0	With family	0	0	1	0	1	1
62	0	0	0	1	1	3	0	0											Gaurd	0	27	31000	30000	1	0	5	2	1	1	0	1	0	0	0	1	0	1	0	0	0	1	0	With family	3	0	0	0	1	3
62	0	0	0	1	1	0	0	1											Student service	0	35	30000	25000	0	1	6	2	2	0	0	1	2	0	0	0	0	1	0	1	0	1	0	Rest	0	1	1	1	1	0
62	0	0	0	1	1	0	0	0											Dining worker	1	40	9000	12000	0	1	6	2	1	0	0	0	1	0	1	1	0	1	0	0	0	0	0	Daily some work	2	1	0	1	1	3
60	0	0	0	1	1	0	0	1											Gaurd	0	35	30000	25000	0	0	4	2	0	0	1	0	0	0	0	0	0	1	0	0	0	1	1	Home working	3	1	0	0	0	0
61	0	0	0	1	1	0	0	0											Gaurd	0	28	30000	25000	0	0	5	1	2	1	0	1	0	1	0	0	1	1	0	0	0	0	1	With family	3	1	0	3	1	1
64	0	0	0	1	1	1	0	2											Guard	0	41	40000	35000	1	0	5	1	1	0	0	1	1	2	1	1	0	0	0	0	0	0	1		2	1	1	3	0	1
70	0	0	0	1	1	2	1	1	Military	0	30000	30000	0	0												8	3	2	2	0	0	1	0	0	0	1	0	0	0	1	1	0		3	0	0	3	1	0
65	0	0	1	0	0	0	0	1											Gaurd	1	8	15000	13000	0	1	1	2	1	2	1	1	2	2	1	0	0	1	0	1	0	1	2		0	3	0	3	1	3
61	0	0	1	0	0	1	0	0	Imigrant	3	60000	50000	0	4												5	1	2	1	0	0	0	1	1	1	0	1	0	1	0	1	0		0	1	1	3	1	0
65	0	0	1	0	0	4	1	0	Bussiness	2	30000	20000	0	4												5	2	1	0	1	1	0	0	0	0	1	0	0	0	1	0	1	Bussiness	3	1	0	1	3	0
62	0	0	1	0	0	3	0	2											Sanitary Bussiness	2	35	50000	40000	0	1	4	2	0	0	0	1	0	0	0	0	1	2	1	1	1	0	0		3	0	0	3	2	0
62	0	0	0	1	1	0	0	1											Tailors	2	15	30000	28000	0	0	4	1	1	1	0	1	1	0	0	0	0	1	1	0	0	0	1		0	0	3	1	3	0
65	0	0	0	1	1	2	0	3											Shop	2	30	20000	15000	0	1	8	2	0	2	0	1	0	0	0	0	0	1	0	0	1	1	0		3	2	3	3	0	2
70	0	0	1	0	0	1	1	1	Cantonment civil	0	30000	27000	0	0												6	2	0	1	0	0	0	0	0	0	1	0	0	0	1	1	0		0	3	0	2	3	0
60	0	0	0	1	1	0	0	0											Gaurd	0	20	15000	15000	0	1	6	1	3	1	0	1	0	2	1	0	0	3	0	0	0	1	1		0	1	1	0	0	2
70	0	0	1	0	0	3	1	2	Bangladesh Radio	0	35000	30000	0	0												8	2	3	2	0	0	0	0	1	0	1	3	0	0	0	1	1		0	1	3	3	3	1
65	0	0	1	0	0	2	1	1	Secretariat	0	40000	35000	0	0												2	0	2	0	1	1	1	0	0	0	0	0	0	1	0	1	0		3	2	0	3	0	1
61	0	0	1	0	0	3	1	0	Bangladesh Radio	0	30000	25000	0	0												5	1	1	1	0	0	0	0	0	0	0	0	0	0	0	0	1		1	0	3	0	3	0
60	0	0	1	0	0	3	1	1	Bangladesh Radio	0	350000	30000	0	0												5	2	0	2	0	0	0	0	0	0	0	1	0	0	1	1	1		3	2	0	2	0	0
67	0	0	0	1	1	0	1	1	Job	1	20000	18000	0	4												5	1	1	1	0	0	0	1	0	0	0	3	0	1	1	1	0		3	0	3	3	0	0
70	0	0	1	0	0	4	1	1	Bank Manager	0	70000	50000	1	0	Tailors	2	15000	15000								3	1	1	1	0	1	0	0	0	0	1	0	0	0	0	1	0		3	2	3	0	3	0
65	0	0	1	0	0	1	1	0	Military Officer	0	40000	35000	1	1	Assistant economic advisor	0	50000	40000								5	2	2	1	0	1	0	0	0	0	0	1	0	0	1	1	0		0	0	3	0	0	1
70	0	0	0	1	1	0	0	0											Gaurd	0	20	15000	15000	0	1	2	1	1	1	1	1	2	2	1	0	0	2	0	1	1	1	0		3	1	0	3	3	3
63	0	0	0	1	1	0	1	3	Imigrant	3	60000	50000	0	4												2	1	1	1	0	0	0	0	0	1	0	1	0	1	1	1	2		0	3	3	3	0	0
75	0	0	1	0	0	2	1	2	Police	0	25000	20000	1	0	Marriage office	1	10000	10000								2	0	1	0	1	1	1	0	0	0	1	1	0	0	1	1	1		2	1	1	3	2	0
60	0	0	0	1	1	0	0	1											Bussiness	2	30	15000	14000	0	1	2	1	2	1	1	1	2	2	2	0	0	0	1	1	1	1	2		3	2	0	2	3	3
61	0	0	1	0	0	0	0	2											Gaurd	1	15	10000	10000	0	1	5	2	1	1	0	1	1	1	0	1	0	1	1	1	0	1	1		2	3	0	3	1	3
82	0	0	1	0	0	0	1	2	Fruit bussiness	2	15000	14000	0	4												7	4	1	4	0	0	0	1	1	0	0	0	0	1	1	0	0		3	3	3	3	3	1
71	0	0	0	1	1	3	1	2	Navy	0	35000	30000	0	1												4	2	0	2	0	0	1	1	0	0	1	0	0	0	1	1	1		3	2	3	3	0	0
62	0	0	0	1	1	4	0	0	Banker	1	50000	45000	0	4												5	4	1	2	0	1	0	0	0	0	1	1	0	1	0	1	0		3	3	3	3	0	0
67	0	0	0	1	1	1	0	2											Farmer	2	40	80000	60000	0	1	4	1	2	1	1	0	0	1	0	0	1	0	0	1	0	0	0		3	2	0	3	0	1
61	0	0	0	1	1	1	0	1											Mudi Shop	2	36	80000	70000	0	1	9	5	2	4	0	1	0	0	1	0	1	0	0	0	0	0	1		2	0	3	1	2	0
70	0	0	0	1	1	0	1	1	Imigrant	3	80000	50000	0	2												6	1	4		0	0	1	1	0	1	0	2	0	0	0	1	1		3	2	1	3	2	1
80	0	0	1	0	0	0	1	0	Dairy farm worker	0	25000	22000	0	0												4	1	1	1	0	1	0	0	0	0	1	0	0	0	1	0	0		0	0	3	3	0	0
61	0	0	1	0	0	0	1	0	Driver	0	38000	35000	0	0												2	0	2	1	1	1	1	0	0	0	1	0	0	0	0	1	0		0	1	0	3	2	0
64	0	0	0	1	1	0	0	1											Ice cream shop	2	7	20000	17000	1	1	6	3	1	1	0	1	0	1	0	0	0	1	0	0	0	1	1		1	2	1	0	3	1
60	0	0	1	0	0	3	0	1											Police	0	36	22000	20000	0	1	4	1	1	2	0	1	1	0	0	0	0	0	0	1	0	0	0		0	1	2	2	3	0
60	0	0	0	2	2	0	0	0											Job	3	30	15000	15000	1	1	4	2	0	2	0	1	0	2	0	1	0	1	0	1	0	1	1		0	2	0	1	1	0
60	0	0	1	0	0	0	0	1											Shop Keeper	2	5	20000	17000	0	0	4	2	0	1	0	1	0	1	0	0	0	1	0	0	0	0	1		0	0	1	1	1	0
70	0	0	1	0	0	2	0	1											Pharmacy shop keeper	2	23	25000	20000	0	1	5	2	1	2	0	1	3	1	1	0	0	1	0	0	1	0	0		1	0	2	1	1	0
63	0	0	1	0	0	2	1	2	Imigrant	3	60000	25000	1	3	Powder oxide bussiness	2	20000	20000								6	1	1	2	0	1	0	1	0	0	1	0	0	0	1	1	0		0	0	2	2	0	0
63	0	0	1	0	0	3	0	0											Senio Technical officer, JU medical	1	23	75000	70000	0	1	4	2	0	3	0	1	1	0	1	0	1	2	0	1	1	1	0		1	0	2	1	3	0
76	0	0	1	0	0	1	1	1	Stationary, JU	1	15000	15000	0	0												3	4	1	5	1	1	1	1	0	0	1	0	0	1	1	0	0		3	2	1	2	1	0
60	0	0	0	2	2	0	0	1											Fruit bussiness	2	25	70000	60000	0	1	4	2	1	1	0	1	1	1	0	0	0	0	0	1	0	1	0		3	2	3	1	2	2
75	0	0	1	0	0	3	1	1	Forest officer	0	20000	15000	1	3	Farming	2	100000	20000								7	3	3	4	0	1	0	0	0	0	1	0	1	0	0	0	0		1	0	0	1	1	0
81	0	0	0	1	1	0	1	1	Farmer	2	20000	18000	0	3												12	6	1	6	0	1	0	0	1	0	0	0	0	0	0	0	1		2	1	2	3	1	1
62	0	0	1	2	2	0	0	1											Farmer	3	35	40000	30000	1	0	7	5	1	5	0	0	0	0	0	0	0	0	0	0	0	0	1		1	2	1	1	1	1
72	0	0	0	2	2	2	1	1	Teacher	1	25000	25000	0	4												7	5	1	5	0	0	0	0	0	0	1	1	0	0	1	1	1		1	3	2	1	0	0
67	0	0	0	1	1	0	0	2											Farmer	3	40	10000	10000	0	1	5	2	1	2	1	1	1	2	2	2	0	0	0	1	0	1	0		2	3	3	3	3	3
70	0	0	0	1	1	3	1	1	Teacher	0	25000	25000	0	0												9	2	1	3	0	0	0	0	0	0	1	0	0	0	1	1	0		3	2	0	3	3	0
52	0	0	0	1	1	4	1	2	Teacher	1	30000	20000	1	3	Mudi shop	2	20000	15000								7	2	1	1	1	1	3	0	1	0	0	0	1	1	0	1	1		3	3	0	3	1	0
72	0	0	0	1	1	4	1	1	Teacher	0	25000	25000	0	0												7	3	1	2	0	1	0	0	0	0	1	2	1	0	0	1	0		3	1	1	3	3	3
74	0	0	0	1	1	3	1	2	Teacher	2	25000	20000	0	0												10	2	3	2	1	0	1	1	0	0	1	2	0	1	1	1	1	Home working	2	3	0	2	1	3
60	0	0	1	0	0	4	1	1	Military Officer	0	150000	130000	1	3	Principal	1	150000	130000								4	1	1	1	1	1	1	1	0	0	1	1	0	0	0	1	0		1	1	0	1	0	1
73	0	0	1	0	0	4	1	2	Forester officer	0	50000	8000	0	0												5	0	3	3	1	1	2	0	0	0	0	1	0	1	0	0	0	Tv serial	2	1	1	1	0	1
65	0	0	1	0	0	4	1	1	Teacher	1	35000	35000	0	1												6	1	3	1	1	1	1	0	1	0	0	0	1	1	1	1	1	Ibadat	0	1	3	3	2	1
70	0	0	0	1	1	2	1	0	Army	0	50000	45000	0	0												7	2	1	2	1	1	0	0	0	0	1	0	0	0	0	0	0	Reading newspaper and book	1	1	1	1	3	0
62	0	1	1	0	0	3	0	1											Business	2	44	60000	40000	1	1	7	2	3	1	0	1	0	0	0	0	0	2	0	0	0	0	0		1	1	0	1	1	0
65	0	1	1	0	0	2	0	1											Business	2	40	60000	30000	1	1	4	0	2	0	0	1	0	0	1	0	0	1	0	0	0	0	0		1	0	0	1	1	0
62	0	0	0	0	0	3	1	1	Accountant	0	30000	20000	0	0												4	1	1	1	1	1	0	0	0	0	1	1	0	0	1	1	1	Gardening	1	2	1	3	0	2
61	0	0	0	1	1	0	0	1											Farmer	3	30	10000	8000	1	1	7	2	3	2	0	0	1	1	1	0	0	0	0	0	0	1	0	Farming	0	0	0	3	0	0
62	0	0	0	1	1	1	1	1	44	0	6000	15000	0	0												6	2	1	2	1	1	0	1	0	0	1	0	0	0	0	1	1	Gardening	3	1	3	1	1	1
65	0	0	0	1	1	4	1	0	Job	0	18000	30000	0	0												5	0	3	0	1	1	1	0	0	0	0	0	0	0	0	1	0	Farming	2	1	0	2	1	1
60	0	0	1	0	0	4	0	0											Sub Inspector of Bangladesh police	0	38	50000	40000	1	0	4	2	1	2	1	1	0	0	0	0	1	1	1	0	0	1	0		0	0	0	1	0	0
60	0	0	1	0	0	1	0	1											Business	2	39	25000	20000	0	0	5	0	4	0	1	1	1	0	0	0	0	0	0	0	1	1	1		1	1	0	2	1	1
59	0	0	0	1	1	3	1	1	Director, Ministry of Pranisompt Odhidop	0	40000	30000	0	0												4	1	1	1	1	1	0	0	0	0	0	0	0	0	0	0	0	Reading newspaper and book	1	0	1	1	1	0
60	0	0	1	0	0	4	0	1											Teacher	1	33	45000	60000	0	0	7	1	4	1	1	1	0	0	0	0	0	0	0	1	0	1	0	Golpo, Adda	1	2	1	2	2	0
62	0	1	1	2	2	1	1	1	Job	0	50000	50000	0	0												7	1	2	1	0	1	0	0	0	0	1	0	0	0	0	0	0	Traveling	3	0	0	1	3	0
60	0	0	0	2	2	1	1	1	Ansar vdp	0	30000	20000	1	3	Farmer	3	10000	7000								8	0	2	0	1	1	0	0	0	0	0	0	0	0	0	0	0	Farming	1	1	0	1	1	0
63	0	1	1	0	0	4	1	2	Govement Officer	0	60000	50000	1	3	Project work	2	50	50								3	0	1	0	1	1	0	1	1	0	0	1	0	1	0	0	1		1	1	1	3	2	1
65	0	1	1	0	0	4	1	0	Govement Officer	0	40000	40000	0	0												4	1	1	1	1	1	0	0	0	0	0	2	0	0	0	0	0		0	0	0	1	0	1
64	0	0	1	0	0	4	1	1	Govement Officer	0	40000	40000	0	0												4	0	2	0	1	1	0	0	0	0	0	0	0	0	0	0	0		1	0	1	1	0	1
66	0	0	1	0	0	4	1	1	Govement Officer	0	60000	30000	0	0												3	1	2	1	1	1	0	0	0	0	0	1	0	0	0	0	0	Walking and watching Television	1	1	1	1	0	1
80	1	0	0	1	1	0	0	2											None	3	60	0	0	0	1	5	5	3	5	1	0	0	0	1	0	0	1	1	1	1	1	2	Nothing	3	3	3	3	2	2
65	1	0	0	1	1	0	0	1											House wife	3	40	0	10000	0	1	24	8	0	8	0	1	0	0	0	0	0	0	0	0	0	0	0		3	1	1	1	1	0
61	0	0	0	1	1	1	1	1	Bussiness	2	10000	10000	1	3	Bussiness	2	10000	10000								5	0	3	0	1	1	1	1	1	0	0	1	0	0	0	0	0		1	1	1	1	1	1
68	0	0	0	1	1	4	1	1	Teacher	1	250000	5000	0	0												6	1	2	1	0	1	0	1	0	0	1	0	0	0	1	1	1		1	1	1	3	1	0
60	0	0	1	0	0	1	1	2	Military	1	25000	25000	1	3	Job	1	25000	30000								6	0	4	0	1	1	0	1	0	0	0	2	0	0	0	0	0		3	0	0	3	0	0
65	0	0	0	1	1	0	1	2	Farmer	3	15000	7000	0	4												10	3	5	0	0	0	0	2	2	2	0	0	1	1	1	1	2		0	3	2	3	3	3
65	1	0	1	0	0	0	1	1	Garments worker	1	15000	10000	0	4												2	0	1	0	1	1	2	2	2	1	0	0	1	1	1	1	2		3	2	3	3	3	3
63	0	0	0	3	3	0	1	1	Garments factory	1	55000	20000	1	3	Bussiness	2	10000	5000								2	1	1	0	1	1	1	0	1	0	0	0	0	1	0	1	0	Namaj & bussiness	1	1	2	1	2	0
70	0	0	1	3	3	0	1	2	Rickshaw puller	3	21000	20000	0	2												5	3	3	3	1	0	1	0	0	1	0	1	0	0	0	1	1	Namaj,bazar, barir kaj, natir sathe khel	2	1	1	2	1	1
60	0	0	0	3	3	3	1	0	SI	0	40000	35000	0	1												5	1	2	0	1	1	0	1	0	0	0	1	0	0	0	0	0	Tree plantation	1	0	0	1	0	1
80	0	0	0	3	3	1	1	1	Bussiness	2	60000	50000	0	4												6	2	2	2	0	0	1	1	1	0	0	1	0	0	0	1	0	Rest	2	2	1	2	1	1
87	0	0	0	3	3	0	0	1											Farmer	3	75	15000	12000	1	1	12	3	6	3	1	1	1	2	1	1	0	1	1	1	1	1	1	Ibadat	3	3	1	1	2	0
80	0	0	0	3	3	0	1	1	House building	3	20000	16000	0	1												6	1	2	1	1	0	1	1	1	1	0	2	1	1	1	1	1		2	3	1	2	3	0
65	1	0	0	3	3	0	0	1											Farmer	3	40	15000	12000	1	1	2	3	0	3	1	1	2	2	2	2	0	3	1	1	1	1	2	Ibadat	0	3	1	3	1	1
70	0	0	0	3	3	0	1	2	Rickshaw puller	3	10000	6000	0	4												6	4	1	4	1	0	3	1	2	2	0	2	1	1	1	1	2	Ibadat	1	3	1	3	2	2
67	0	0	0	3	3	0	0	1											Hokers	3	50	10000	8000	0	0	2	0	4	0	1	1	2	2	1	1	0	1	1	1	1	0	1		0	3	1	2	0	2
80	0	0	0	3	3	0	1	1	Clothes bussiness	2	35000	3000	0	1												11	2	4	2	0	0	2	1	1	2	0	1	1	1	0	1	1		2	1	2	2	1	2
64	0	0	0	3	3	1	1	2	Farmer	3	20000	15000	0	4												4	1	1	1	0	0	3	2	2	2	0	2	0	1	0	0	1	Sleeping	2	2	1	2	1	2
65	0	0	0	3	3	3	0	1											Grocery shopkeeper	2	50	40000	30000	1	1	4	0	2	0	1	1	0	0	0	0	0	0	0	0	0	1	0	Prayer	2	1	1	2	1	1
63	0	0	0	3	3	0	1	1	Business	2	10000	15000	0	2												5	4	1	4	0	0	0	0	1	0	0	1	1	1	1	1	1		3	1	3	2	3	0
75	0	0	0	3	3	0	1	1	Business	2	10000	18000	0	2												7	2	2	2	0	0	0	0	0	0	0	1	0	1	1	0	0		2	0	3	1	3	0
67	0	0	0	3	3	0	0	1											Farmer	3	30	9000	20000	0	0	9	2	2	2	0	1	1	0	0	0	0	0	0	1	0	1	0	Farming	1	2	0	2	0	1
64	0	0	0	3	3	0	0	1											Farmer	3	40	15000	13000	0	1	7	5	0	5	0	1	0	0	2	1	0	1	1	1	1	1	1	Farming	2	3	1	2	1	1
63	0	0	0	3	3	0	1	0	Business	2	30000	32000	0	1												9	2	0	2	0	0	0	0	0	0	0	1	0	1	1	0	0		1	2	2	0	1	0
67	1	0	0	3	3	0	0	1											Business	3	40	55000	47000	1	0	7	2	3	2	0	1	0	0	0	0	0	0	0	1	0	0	1		1	2	0	2	1	1
81	0	0	0	3	3	0	1	3	Farmer	3	15000	15000	0	4												6	3	3	3	0	0	1	1	1	2	0	2	1	1	1	1	2		3	1	2	3	2	2
66	0	0	0	1	1	0	0	1											Worker	3	40	12000	10000	0	1	9	3	1	3	1	1	0	2	2	2	0	0	1	0	1	1	0	Work	2	3	1	3	3	3
62	0	0	0	1	1	1	0	2											Farmer	3	45	80000	30000	0	1	8	3	1	2	0	1	0	2	2	2	1	1	1	0	0	1	0	Farming	3	3	1	3	1	3
60	0	0	0	1	1	0	0	0											Security Guard	1	20	20000	15000	0	0	5	2	0	1	0	1	0	0	1	0	0	1	1	0	1	1	0		2	0	0	1	2	3
66	0	0	0	1	1	0	0	1											Muyazzen	3	35	10000	10000	0	0	11	4	1	4	0	0	1	0	0	0	1	0	0	0	0	1	0		0	2	3	3	1	0
75	0	0	0	1	1	1	0	2											Farmer	3	45	15000	15000	0	1	7	1	2	1	0	0	0	1	1	0	1	0	1	0	1	1	1		3	3	1	3	0	3
80	0	0	0	1	1	0	1	1	Farmer	3	20000	20000	0	4												4	4	1	4	1	0	1	0	0	0	1	2	0	1	1	1	1		3	1	1	3	3	0
67	0	0	1	2	2	1	1	2	Bussiness	2	50000	30000	0	1												5	1	2	1	0	1	0	1	1	0	1	1	1	1	1	1	1	Farming	1	1	2	1	1	0
70	0	0	0	1	1	1	0	1											Water bussiness	2	40	50000	30000	0	1	5	1	1	1	0	1	0	0	0	0	1	0	0	1	1	1	1		1	0	0	3	0	3
70	0	0	1	2	2	1	1	2	Farmer	3	30000	20000	0	4												7	4	1	2	1	0	1	1	1	1	1	0	1	0	1	1	1	Entertainment	1	0	2	1	0	0
61	0	0	1	0	0	3	0	1											Rickwash puller	3	20	15000	15000	0	0	4	0	0	0	1	0	3	1	1	0	1	0	0	0	0	0	1	Sleeping	1	1	1	1	1	1
63	0	0	1	0	0	0	0	0											Business	2	30	80000	60000	0	1	5	1	2	1	0	1	0	0	0	0	0	1	0	0	0	0	0	Tv and spending time with family	0	0	0	0	1	0
65	0	0	1	0	0	0	1	3	Government employee	0	30000	25000	0	1												5	2	1	2	1	0	0	1	1	2	0	1	1	1	1	1	0		3	3	3	3	2	2
60	0	0	1	1	1	2	1	1	Military	0	10000	20000	0	0												5	2	1	1	1	0	0	0	0	0	0	0	0	0	1	0	0		3	1	1	3	1	0
60	0	0	1	0	0	4	0	1											Business man	2	20	100000	150000	1	0	5	0	2	0	0	1	0	0	0	0	1	0	1	1	1	1	0	No time to for which work	3	1	0	0	0	1
58	1	0	1	1	1	1	0	1											House wife	3		10000	10000	1	1	6	1	0	1	1	1	0	0	0	0	0	0	0	0	0	0	0	Sleeping	2	1	1	1	0	0
67	1	0	1	0	0	0	1	2	Garments employee	1	20000	15000	0	2												1	0	0	0	2	0	3	2	2	2	0	1	1	1	1	1	0	Sleeping	2	2	2	2	2	2
61	0	0	0	1	1	3	1	2	Teacher	0	25000	20000	0	0												4	1	2	1	0	1	0	0	0	0	0	1	0	1	0	1	0		3	2	1	3	0	3
62	0	0	1	0	0	2	0	1											Worker	3	30	20000	20000	0	1	4	5	1	4	0	0	2	0	1	0	1	1	0	1	0	0	1	Sleeping	1	1	0	3	1	2
62	0	0	0	1	1	0	1	3	Bussines	2	40000	30000	0	4												5	1	4	1	0	0	1	1	2	2	0	3	1	1	1	1	1		3	3	3	3	2	3
72	1	0	1	0	0	2	0	0											house wife	3	0	0	0	0	0	7	2	2	2	0	0	0	0	0	0	0	0	0	0	0	1	0		2	0	3	3	1	0
65	0	0	0	1	1	0	0	2											Farmer	3	50	30000	30000	0	1	7	1	2	1	0	0	0	1	1	0	0	1	1	0	1	0	0		3	0	0	3	0	1
60	0	0	0	2	2	3	0	1											Primary teacher	0	32	30000	19000	1	0	4	0	2	0	1	0	0	0	0	0	1	0	0	0	1	1	0		1	0	3	1	1	0
61	0	0	1	0	0	0	0	1											Business	2	35	30000	28000	0	1	8	1	1	1	0	1	0	0	1	0	0	1	0	1	1	0	1	Adda	3	3	0	3	3	2
62	0	0	0	2	2	4	1	1	Teacher	1	30000	50000	0	4												4	0	2	0	1	1	1	0	0	0	0	2	0	0	1	1	0		1	3	1	3	3	2
61	0	0	0	3	3	3	0	3											Bussiness	2	40	20000	20000	0	1	4	0	2	0	1	1	0	2	1	0	0	1	0	0	0	1	1	Gardening	2	2	1	2	1	2
80	0	0	0	1	1	0	1	3	Farmer	3	15000	12000	0	4												5	1	3	1	0	0	2	2	2	2	0	1	0	1	1	0	1		3	3	1	3	1	0
63	0	0	0	1	1	1	1	0	Military	0	40000	35000	0	0												7	1	4	0	0	1	1	0	0	0	0	1	0	0	0	1	0		0	1	0	2	0	3
[truncated: 26 more columns]
